# Supplementary material for: A Highly Sensitive and Selective Nano-Fluorescent Probe for Ratiometric and Visual Detection of Oxytetracycline Benefiting from Dual Roles of Nitrogen-Doped Carbon Dots
Source: Nanomaterials (Basel). 2022 Dec 4;12(23):4306. doi: 10.3390/nano12234306 (PMC9735690; doi:10.3390/nano12234306)
Supplement: Supplementary file 1 [file nanomaterials-12-04306-s001.zip]

Archive with 1 entries (1 files):
- nanomaterials-2046152-supplementary.pdf
